# Supplementary material for: phox2ba: The Potential Genetic Link behind the Overlap in the Symptomatology between CHARGE and Central Congenital Hypoventilation Syndromes
Source: Genes (Basel). 2023 May 15;14(5):1086. doi: 10.3390/genes14051086 (PMC10218506; doi:10.3390/genes14051086)
Supplement: Supplementary file 1 [file genes-14-01086-s001.zip]

Archive with 1 entries (1 files):
- genes-1996293-supplementary.pdf
